# Supplementary material for: The involvement of homeobox-C 4 in predicting prognosis and unraveling immune landscape across multiple cancers via integrated analysis
Source: Front Genet. 2022 Oct 5;13:1021473. doi: 10.3389/fgene.2022.1021473 (PMC9581313; doi:10.3389/fgene.2022.1021473)
Supplement: Supplementary file 1 [file Table1.XLS]

## Sheet: Colon cancer
			mean	∆CT	∆∆CT	2-∆∆CT
cancer1	gapdh	20.4631
	gapdh	20.2813
	gapdh	20.3043	20.3496
	hoxc4	23.4918
	hoxc4	23.2906
	hoxc4	23.4332	23.4052	3.05562	0	1
cancer2	gapdh	21.0745
	gapdh	21.0532
	gapdh	21.0611	21.0629
	hoxc4	25.2119
	hoxc4	25.4896
	hoxc4	25.4613	25.3876	4.32465	1.26902	0.41494
cancer3	gapdh	22.3795
	gapdh	22.3024
	gapdh	22.2513	22.3111
	hoxc4	24.5648
	hoxc4	24.6315
	hoxc4	24.6528	24.6164	2.30527	-0.750355	1.68221
cancer4	gapdh	21.3004
	gapdh	21.0477
	gapdh	21.0136	21.1206
	hoxc4	24.546
	hoxc4	24.5756
	hoxc4	24.4484	24.5233	3.40276	0.347134	0.786144
adjacent tissue1	gapdh	21.7129
	gapdh	21.5921
	gapdh	21.5302	21.6118
	hoxc4	26.2429
	hoxc4	25.9548
	hoxc4	26.2957	26.1645	4.55271	1.49709	0.354267
adjacent tissue2	gapdh	20.9969
	gapdh	20.958
	gapdh	20.8231	20.926
	hoxc4	27.4215
	hoxc4	27.1699	27.2957	6.36967	3.31405	0.100547
adjacent tissue3	gapdh	20.5015
	gapdh	20.513
	gapdh	20.4584	20.491
	hoxc4	25.4491
	hoxc4	25.3722
	hoxc4	25.277	25.3661	4.87513	1.81951	0.283317
adjacent tissue4	gapdh	21.7819
	gapdh	21.7263
	gapdh	21.7015	21.7366
	hoxc4	29.0639
	hoxc4	28.547
	hoxc4	28.7497	28.7869	7.05026	3.99464	0.0627325

## Sheet: breast cancer
			mean	∆CT	∆∆CT	2-∆∆CT
adjacent tissue1	gapdh	22.5961
	gapdh	22.091	22.3436
	gapdh
	hoxc4	33.9091
	hoxc4	34.1652
	hoxc4	34.0372	34.0372	11.6936	0	1
adjacent tissue 2	gapdh	23.2713
	gapdh	23.2902	23.2807
	hoxc4	33.7571
	hoxc4	33.6424	33.6998	10.4191	-1.27455	2.41924
	gapdh	22.7072
adjacent tissue 3	gapdh	22.4987
	gapdh		22.603
	hoxc4	32.7531
	hoxc4	32.9024	32.8277	10.2248	-1.46884	2.768
	gapdh	22.931
cancer1	gapdh	22.9837
	gapdh	22.8721	22.929
	hoxc4	31.4739
	hoxc4	31.2906	31.3823	8.4533	-3.24031	9.44994
	gapdh	23.3794
cancer2	gapdh	23.4946
	gapdh	23.44	23.438
	hoxc4	29.4969
	hoxc4	29.7562	29.6266	6.18857	-5.50504	45.4131
	gapdh	23.8002
cancer3	gapdh	23.66
	gapdh	23.7301	23.7301
	hoxc4	29.5442
	hoxc4	29.7349	29.6395	5.90944	-5.78416	55.107

## Sheet: liver cancer
			mean CT value	△CT	△△CT	2^-△△CT
HCC1	GAPDH	20.898
HCC1	GAPDH	20.8805
HCC1	GAPDH	20.8599
			20.8794
HCC1	HOXC4	29.494
HCC1	HOXC4	29.4587
HCC1	HOXC4	29.3068
			29.4198	8.54036	0	1
HCC2	GAPDH	21.1003
HCC2	GAPDH	21.0641
HCC2	GAPDH	21.1253
			21.0966
HCC2	HOXC4	30.796
HCC2	HOXC4	30.8541
HCC2	HOXC4	31.1638
			30.938	9.84138	1.30102	0.405838
HCC3	GAPDH	21.821
HCC3	GAPDH	21.4918
HCC3	GAPDH	21.4403
			21.5844
HCC3	HOXC4	28.299
HCC3	HOXC4	28.064
HCC3	HOXC4	28.2313
			28.1981	6.61372	-1.92664	3.80168
HCC4	GAPDH	21.6465
HCC4	GAPDH	21.7603
HCC4	GAPDH	21.71
			21.7056
HCC4	HOXC4	31.5542
HCC4	HOXC4	31.9036
HCC4	HOXC4	31.999
			31.8189	10.1134	1.573	0.336109
HCC5	GAPDH	22.4612
HCC5	GAPDH	22.4956
HCC5	GAPDH	22.4851
			22.4806
HCC5	HOXC4	32.3292
HCC5	HOXC4	32.2539
HCC5	HOXC4	32.5941
			32.3924	9.91179	1.37143	0.386508
HCC6	GAPDH	20.7911
HCC6	GAPDH	20.8233
HCC6	GAPDH	20.7487
			20.7877
HCC6	HOXC4	28.4557
HCC6	HOXC4	28.394
HCC6	HOXC4	28.0141
			28.2879	7.50024	-1.04012	2.0564
HCC7	GAPDH	21.5808
HCC7	GAPDH	21.8343
HCC7	GAPDH	21.652
			21.689
HCC7	HOXC4	30.9087
HCC7	HOXC4	30.5661
HCC7	HOXC4	30.675
			30.7166	9.0276	0.487237	0.71339
HCC8	GAPDH	21.7967
HCC8	GAPDH	21.6721
HCC8	GAPDH	21.6237
			21.6975
HCC8	HOXC4	31.2365
HCC8	HOXC4	31.4506
HCC8	HOXC4	31.7032
			31.4634	9.76592	1.22556	0.427632
control1	GAPDH	21.4508
control1	GAPDH	21.3533
control1	GAPDH	21.2807
			21.3616
control1	HOXC4	33.712
control1	HOXC4	33.8185
control1	HOXC4	33.7305
			33.7537	12.3921	3.85171	0.0692659
control2	GAPDH	21.1379
control2	GAPDH	21.2642
control2	GAPDH	21.1417
			21.1813
control2	HOXC4	33.4825
control2	HOXC4	33.224
control2	HOXC4	33.272
			33.3262	12.1449	3.60456	0.0822089
control3	GAPDH	21.7731
control3	GAPDH	21.6817
control3	GAPDH	21.5643
			21.673
control3	HOXC4	33.1542
control3	HOXC4	33.1894
control3	HOXC4	33.0025
			33.1154	11.4423	2.90199	0.133787
control4	GAPDH	21.1127
control4	GAPDH	21.014
control4	GAPDH	21.0255
			21.0507
control4	HOXC4	33.3597
control4	HOXC4	33.123
control4	HOXC4	33.1345
			33.2057	12.155	3.61466	0.0816354
control5	GAPDH	21.1503
control5	GAPDH	21.1986
control5	GAPDH	21.0583
			21.1357
control5	HOXC4	33.355
control5	HOXC4	33.384
control5	HOXC4	33.5125
			33.4171	12.2814	3.74105	0.0747879
control6	GAPDH	21.4789
control6	GAPDH	21.3433
control6	GAPDH	21.2687
			21.3636
control6	HOXC4	35.1273
control6	HOXC4	35.142
control6	HOXC4	34.9417
			35.0703	13.7067	5.1663	0.0278477
control7	GAPDH	20.8376
control7	GAPDH	20.53
control7	GAPDH	20.9053
			20.7576
control7	HOXC4	33.1059
control7	HOXC4	33.2368
control7	HOXC4	32.8984
			33.0804	12.3227	3.78238	0.0726759
control8	GAPDH	21.5746
control8	GAPDH	21.5932
control8	GAPDH	21.2681
			21.4786
control8	HOXC4	33.7885
control8	HOXC4	34.0218
control8	HOXC4	33.87
			33.8934	12.4148	3.87447	0.0681819
